# Supplementary material for: Community Risk Factors in the COVID-19 Incidence and Mortality in Catalonia (Spain). A Population-Based Study
Source: Int J Environ Res Public Health. 2021 Apr 4;18(7):3768. doi: 10.3390/ijerph18073768 (PMC8038505; doi:10.3390/ijerph18073768)
Supplement: Supplementary file 1 [file ijerph-18-03768-s001.zip]

Archive with 15 entries (12 files):
- IMG_01/
- IMG_01/PM10_annual_weighed_average_2016.jpg
- __MACOSX/
- __MACOSX/IMG_01/
- __MACOSX/IMG_01/._PM10_annual_weighed_average_2016.jpg
- IMG_01/LULC_2.jpg
- __MACOSX/IMG_01/._LULC_2.jpg
- IMG_01/NO2_annual_weighed_average_2016.jpg
- __MACOSX/IMG_01/._NO2_annual_weighed_average_2016.jpg
- IMG_01/mortality-rate.jpg
- __MACOSX/IMG_01/._mortality-rate.jpg
- IMG_01/incidence.jpg
- __MACOSX/IMG_01/._incidence.jpg
- IMG_01/Incidence_mortality_CI_plot.png
- __MACOSX/IMG_01/._Incidence_mortality_CI_plot.png
